# Supplementary material for: Optimising Extraction of Specific Food Allergens from Challenging Food Matrices for Immunoassay Quantification
Source: Foods. 2025 Oct 14;14(20):3501. doi: 10.3390/foods14203501 (PMC12563046; doi:10.3390/foods14203501)
Supplement: Supplementary file 1 [file foods-14-03501-s001.zip]

Archive with 1 entries (1 files):
- foods-3855370-supplementary.pdf
